# Supplementary material for: Solvent-Assisted Vapor Condensation: A Strategy to Enhance Bio-Oil Yield and Quality from the Pyrolysis of Agro-Industrial Waste
Source: Molecules. 2025 Oct 1;30(19):3945. doi: 10.3390/molecules30193945 (PMC12525771; doi:10.3390/molecules30193945)
Supplement: Supplementary file 1 [file molecules-30-03945-s001.zip]

Archive with 1 entries (1 files):
- molecules-3884818-supplementary.pdf
